# Supplementary material for: Investigation on the Combined Effect of Hydroxypropyl Beta-Cyclodextrin (HPβCD) and Polysorbate in Monoclonal Antibody Formulation
Source: Pharmaceuticals (Basel). 2024 Apr 19;17(4):528. doi: 10.3390/ph17040528 (PMC11054243; doi:10.3390/ph17040528)
Supplement: Supplementary file 1 [file pharmaceuticals-17-00528-s001.zip]

Archive with 1 entries (1 files):
- pharmaceuticals-2947044-supplementary.pdf
